# Supplementary material for: LUSTR: a new customizable tool for calling genome-wide germline and somatic short tandem repeat variants
Source: BMC Genomics. 2024 Jan 26;25:115. doi: 10.1186/s12864-023-09935-9 (PMC10811831; doi:10.1186/s12864-023-09935-9)
Supplement: Supplementary file 9 — Additional file 9. A .zip file including following LUSTR scripts, which can also be downloaded from https://github.com/JLuGithub/LUSTR: LUSTR_Finder.pl, LUSTR_RefCreator.pl, LUSTR_Extractor.pl, LUSTR_Realigner.pl, LUSTR_Caller.pl, README.txt, README.md, README_detail.txt, QuickGuide.txt, LICENSE.txt, testdata/test_genome_hg19_chr9_27571483_27575544.fa, testdata/test_pairendreads_C9orf72_ref70exp30.fastq, testdata/test_STRinfo.txt. [file 12864_2023_9935_MOESM9_ESM.zip]

Archive with 14 entries (13 files):
- LUSTR_Finder.pl
- LUSTR_Realigner.pl
- LUSTR_RefCreator.pl
- QuickGuide.txt
- README.md
- README.txt
- README_detail.txt
- testdata/
- testdata/test_genome_hg19_chr9_27571483_27575544.fa
- testdata/test_pairendreads_C9orf72_ref70exp30.fastq
- testdata/test_STRinfo.txt
- LICENSE.txt
- LUSTR_Caller.pl
- LUSTR_Extractor.pl
