# Supplementary material for: LUSTR: a new customizable tool for calling genome-wide germline and somatic short tandem repeat variants
Source: BMC Genomics. 2024 Jan 26;25:115. doi: 10.1186/s12864-023-09935-9 (PMC10811831; doi:10.1186/s12864-023-09935-9)
Supplement: Supplementary file 9 — Additional file 9. A .zip file including following LUSTR scripts, which can also be downloaded from https://github.com/JLuGithub/LUSTR: LUSTR_Finder.pl, LUSTR_RefCreator.pl, LUSTR_Extractor.pl, LUSTR_Realigner.pl, LUSTR_Caller.pl, README.txt, README.md, README_detail.txt, QuickGuide.txt, LICENSE.txt, testdata/test_genome_hg19_chr9_27571483_27575544.fa, testdata/test_pairendreads_C9orf72_ref70exp30.fastq, testdata/test_STRinfo.txt. [file 12864_2023_9935_MOESM9_ESM.zip › QuickGuide.txt]

For a quick guidance, we include three test_* files under folder testdata/. Users can use these files and follow step-by-step below to complete a full process to genotype a 30% mosaic C9orf72 STR expansion allele.

=========================================================

Test file list:

test_genome_hg19_chr9_27571483_27575544.fa - sequence from hg19 genome containing C9orf72 STR
test_STRinfo.txt - the information of C9orf72 STR. The position columns can vary as long as it can cover enough repeat seeds to initiate searching
test_pairendreads_C9orf72_ref70exp30.fastq - pair-end reads generated from 70% reference C9orf72 STR allele and 30% expanded (+100 repeats) allele

=========================================================

Steps:

(1) Index the genome reference with samtools:

samtools faidx test_genome_hg19_chr9_27571483_27575544.fa

(2) Run Finder module to obtain STR repeat and flanking sequences:

perl LUSTR_Finder.pl -r test_genome_hg19_chr9_27571483_27575544.fa \
--refindex test_genome_hg19_chr9_27571483_27575544.fa.fai \
-i test_STRinfo.txt -o test_STRref.txt -e 100

(3) Create STR references for mapping:

perl LUSTR_RefCreator.pl -i test_STRref.txt

(4) Map raw reads to STR references. Here we use bwa as an example:

bwa index test_STRref.txt.fa

bwa mem test_STRref.txt.fa test_pairendreads_C9orf72_ref70exp30.fastq \
-D 0.01 -P -a -p | samtools view -bS > test.bam

(5) Realign mapped reads to C9orf72 STR:

perl LUSTR_Realigner.pl -s test_STRref.txt -i test.bam -o test_realign.txt

(6) Genotype the STR alleles:

perl LUSTR_Caller.pl -i test_realign.txt -o test_call.txt --offtarget

===============================================================

After running the steps above, users may see the following or close (dependent on the mapping tools used) results:

10.3	D	High	71+-5
105.6	I	High	29+-5
121.8	I+	High	29+-5

These indicating calls for one C9orf72 STR allele with 10.3 repeats (reference, +0) by 71%, and one allele estimated between 105.6 to 121.8 repeats (expansion, +100) by 29%. 
