# Supplementary material for: LUSTR: a new customizable tool for calling genome-wide germline and somatic short tandem repeat variants
Source: BMC Genomics. 2024 Jan 26;25:115. doi: 10.1186/s12864-023-09935-9 (PMC10811831; doi:10.1186/s12864-023-09935-9)
Supplement: Supplementary file 9 — Additional file 9. A .zip file including following LUSTR scripts, which can also be downloaded from https://github.com/JLuGithub/LUSTR: LUSTR_Finder.pl, LUSTR_RefCreator.pl, LUSTR_Extractor.pl, LUSTR_Realigner.pl, LUSTR_Caller.pl, README.txt, README.md, README_detail.txt, QuickGuide.txt, LICENSE.txt, testdata/test_genome_hg19_chr9_27571483_27575544.fa, testdata/test_pairendreads_C9orf72_ref70exp30.fastq, testdata/test_STRinfo.txt. [file 12864_2023_9935_MOESM9_ESM.zip › README.md]

LUSTR is designed to genotype germline or somatic alleles by their repeat sizes at each user pointed short tandem repeat (STR) locus. LUSTR requires pre-installation of samtools to process .sam/.bam files. LUSTR is written in perl script and can be run directly without installation.

Requirements: samtools, mapping tool (e.g. bwa mem).

Installation: To run LUSTR, simply copy all LUSTR_*.pl to any folder.

For quick start, follow the guidance in QuickGuide.txt.

For usage details, see README.txt, or use --help/-h when run each LUSTR_*.pl.

For more details and explanation, see README_detail.txt.
