# Supplementary material for: LUSTR: a new customizable tool for calling genome-wide germline and somatic short tandem repeat variants
Source: BMC Genomics. 2024 Jan 26;25:115. doi: 10.1186/s12864-023-09935-9 (PMC10811831; doi:10.1186/s12864-023-09935-9)
Supplement: Supplementary file 9 — Additional file 9. A .zip file including following LUSTR scripts, which can also be downloaded from https://github.com/JLuGithub/LUSTR: LUSTR_Finder.pl, LUSTR_RefCreator.pl, LUSTR_Extractor.pl, LUSTR_Realigner.pl, LUSTR_Caller.pl, README.txt, README.md, README_detail.txt, QuickGuide.txt, LICENSE.txt, testdata/test_genome_hg19_chr9_27571483_27575544.fa, testdata/test_pairendreads_C9orf72_ref70exp30.fastq, testdata/test_STRinfo.txt. [file 12864_2023_9935_MOESM9_ESM.zip › testdata/test_genome_hg19_chr9_27571483_27575544.fa]

>GRCh37_chr9_27571483_to_27575544
TCGTTTTGTCATCCAGGCTGGAATGCACTGGCAGGATCATAGCTCTCGGTAACTTCAAACTCTTGGGCTC
AAATGACCCTCCTGCCTCAGCCTCCCAAGTAGCTAGGACTACAGGTGCACATCACCACGCCCGGCTAAGT
TTTTAATTTTTTGTAGAGACAGGGTCTACGTTGCCCAGGTTGAGCTTGAACTCCTGGCTTCAAGTGATCC
TCTTGCCTCCGCCTCCCAAAGCTCTGGCATTACAGGTGTAAGCCACCTTCTCCAACCTGGCTCTCAATAC
TTGTAACCATGCTGTTTATTTTCTCCCAGCCCAAAGAGAAGCAGGATCCTAAACCGTCCACTTTCCACAA
CAGGAGCTGCCCAGGACCACTTCAAGGACAGTGAACTGTTTACAGTACCAGAAAGTTCACAACACTTTCT
CAATCTTCAACATCAGGGAAGACTGGAAGGTGAAGTTCATATCACTATCTGGCCATTTCTCACAGTTCCA
AGTTTCTCAGACAATAGGTAGGCTAACCTAGTCCTCCTGGGAACTATCTAATTAACGTAGAATAGAACCC
GAGGGCAGACTTGAAAAACAGAAGTCCTCCTTGGTTTACTTTGTTTCTCTGAAAGCAAATTGTGGAGTGC
CAACATAGCCAAACAAAATATTTTATCAACTTCATAAGGTGCTTGTAATTTTTTCCTGGAGCAGGTAAAT
GCTGGCTTAGTGAACAATCTGGAATGTGGTAATTACTCTCGTTCTTGTTTCAGATGTACTATCAGCATGT
AGCAGTTTCCAACTGATTCAGGGTTTTCCTAAAGTGGCAGGCCTTGGCAGAGGTGGTGACAACAATGCCC
GTGTCAAATGACACCGTATTTCAAGTATTCTGACTCCAGGTTATTAATATCCCCTATATGATAGTCTTGT
TTCTGTGATATTCACAGATTATGTTAAAAGTTTCCCAAAGTCTGAGAAAAATCATATCTTAACAGTATCT
TTTTTTTTTTTGATCCTTTGTACAAAAGTAGAAGTAATGCCAGACAGATTACGTACCCTTGTTGTGAACA
ACTGGTGCATGGCAACTGTTTGAATAGAAATTTACCAACTGCCACAACCAGGCAACTACTCTCCCAGAGC
CTAACAATCTCGATTGCATCTGAAAGGGCCACCCCTCCTGGGAAAGTGCAGGACCTCCCTCCTGTTTCTG
AATACAAAGCCTGGTGGTGTTCAACGCGGCCAGATAGACCCAATGAGCACACGGACATGTAATCTGTGCA
CTTCTTTAGACAACTGATTACCATCAGTCAAGTGATGCCCAAGTCACAATAGTCACTTCCTTTAAGCAAG
TCTGTGTCATCTCGGAGCTGTGAAGCAACCAGGTCATGTCCCACAGAATGGGGAGCACACCGACTTGCAT
TGCTGCCCTCATATGCAAGTCATCACCACTCTCTAGAAGCTTGGGCTGAAATTGTGCAGGCGTCTCCACA
CCCCCATCTCATCCCGCATGATCTCCTCGCCGGCAGGGACCGTCTCGGGTTCCTAGCGAACCCCGACTTG
GTCCGCAGAAGCCGCGCGCCGCCCACCCTCCGGCCTTCCCCCAGGCGAGGCCTCTCAGTACCCGAGGCTC
CCTTTTCTCGAGCCCGCAGCGGCAGCGCTCCCAGCGGGTCCCCGGGAAGGAGACAGCTCGGGTACTGAGG
GCGGGAAAGCAAGGAAGAGGCCAGATCCCCATCCCTTGTCCCTGCGCCGCCGCCGCCGCCGCCGCCGCCG
GGAAGCCCGGGGCCCGGATGCAGGCAATTCCACCAGTCGCTAGAGGCGAAAGCCCGACACCCAGCTTCGG
TCAGAGAAATGAGAGGGAAAGTAAAAATGCGTCGAGCTCTGAGGAGAGCCCCCGCTTCTACCCGCGCCTC
TTCCCGGCAGCCGAACCCCAAACAGCCACCCGCCAGGATGCCGCCTCCTCACTCACCCACTCGCCACCGC
CTGCGCCTCCGCCGCCGCGGGCGCAGGCACCGCAACCGCAGCCCCGCCCCGGGCCCGCCCCCGGGCCCGC
CCCGACCACGCCCCGGCCCCGGCCCCGGCCCCTAGCGCGCGACTCCTGAGTTCCAGAGCTTGCTACAGGC
TGCGGTTGTTTCCCTCCTTGTTTTCTTCTGGTTAATCTTTATCAGGTCTTTTCTTGTTCACCCTCAGCGA
GTACTGTGAGAGCAAGTAGTGGGGAGAGAGGGTGGGAAAAACAAAAACACACACCTCCTAAACCCACACC
TGCTCTTGCTAGACCCCGCCCCCAAAAGAGAAGCAACCGGGCAGCAGGGACGGCTGACACACCAAGCGTC
ATCTTTTACGTGGGCGGAACTTGTCGCTGTTTGACGCACCTCTCTTTCCTAGCGGGACACCGTAGGTTAC
GTCTGTCTGTTTTCTATGTGCGATGACGTTTTCTCACGAGGCTAGCGAAATGGGGCGGGGCAACTTGTCC
TGTTCTTTTATCTTAAGACCCGCTCTGGAGGAGCGTTGGCGCAATAGCGTGTGCGAACCTTAATAGGGGA
GGCTGCTGGATCTGGAGAAAGTGAAGACGATTTCGTGGTTTTGAATGGTTTTGTTTGTGCTTGGTAGGCA
GTGGGCGCTCAACACATAATTGGTGGATGAAATTTTGTTTTTACCGTAAGACACTGTTAAGTGCATTCAA
AACTCCACTGCAAACCCTGGTAGGGGACAGCTCCGGCACTGCGGGCGGGAATCCCACGGTCCCCTGCAAA
GTCATCGCAATTTTGCCTTTACATGTAAGAATTCTCTCAAGCATGATTTTCACACTGGGGAATGTCATTT
TTGCTAGTTGCAATATGTGGATGAGTTGTTTTTTTTTAACTTTTGAAAAACGTACCATTCTGTTTGATGT
GTAAAAAACACAAAGATTTTTGAAACCTTGCGTCTTTTGGTCTGCAGGTGTATAGATTCCACTTACTACA
GATGAGTAGCATTTACACCACTCAGATGTGTAAAAAAACAAAGGTTTTTTAAACTGTGTGCCTTTTGATC
TGCAAGTGTGAGATGGCACTTACTACAGTGAGTAGCATTTAATCTTTTTCATCACTAAAAATCACACAGA
ACGTTTTAATCATTCACCGAGGAAGAAAGGGAGGAATAAATACACAAAATGGCTCTCAACGTCTACACCT
TCTGCAGAAACAGACCCTTTTCCTACTGTTCTATGCTTTGTGAAAGTTGATCATACAAATTGGGTCATTC
TTTTTATACCCAACTAAAATAGTGGGGGTAGGGGGTAGAAAAGCACTTAGGACAAATGACACTGCTCCCA
CAGTGTAATTCTCTCCAAGTCCAGCTGCTGCAACTGCCCGTTGTGACCTGAGACCAGTTTTATCTAATAG
TTGCTAAAATGACCTGCTGCAGCTCTAATTTTATCTACCACCATCACTCACCAGTTGAAACTCACCAGCT
CCTCAGATCCTTAATAGTGCCAATGAATTTTCTCAAAGAGCACTATGTAACATTTCTCTTTTTTAACAAA
ACCTCCCCCTTTTCTTTGTTGTGTGGATATACCGAAGACCATCTGATCTACATGTATGCCCTAATTGCAA
TTCTTTCTTCCCAAATAAATCACTTAATTTAGAGATTCATCTCTGTATTTTTATTTTGACTGACAGCTTA
TAACAAGTAGCTAGCATTTACCAAGTTTCTACACTGAGTTGTACTTCACTTATACGTGGAATTAAAAAAC
AACTGAATTTATAGAAACAGAGTAGACCCTTGGTTGGGGGGCTTGGGGGGAAAGAAAATTGTAGGGTAGG
GTACAAAGTTGCAGTTACGTCTAATACATCTAGAGATTTAATGTACAACATGAGGACTAGCGTTAATAAT
TGTGTTAGTCCATTCTTACACTGCTATAAAGAAATAACTGAAACTGGGTAATTTATAAAGAAAAGTTTAA
TGGCTCACAGTTCTGCAGGCTGTACAAGAAGCATGGCTGGATCAGCTTCTGGGCAGGCCATAGGGAACTT
AAAATCATGATGGAAGGCATAGGGAGACCCCAGACTTCACATGGCAGGAACTGGGGGAAGAGAGAAATGG
GA
